# Supplementary material for: PURA syndrome-causing mutations impair PUR-domain integrity and affect P-body association
Source: eLife. 2024 Apr 24;13:RP93561. doi: 10.7554/eLife.93561 (PMC11042805; doi:10.7554/eLife.93561)
Supplement: Figure 1—figure supplement 3—source data 1. — Western blot of control (scrambled sirRNA) and PURA knockdown HeLa cells anti-PURA and H3 as housekeeping gene – uncropped, raw images. [file elife-93561-fig1-figsupp3-data1.zip]

Archive with 2 entries (2 files):
- Figure_1-Figure_Supplement_3A-source_data_1.pdf
- Figure_1-Figure_Supplement_3A-source_data_2.pdf
