# Supplementary material for: PURA syndrome-causing mutations impair PUR-domain integrity and affect P-body association
Source: eLife. 2024 Apr 24;13:RP93561. doi: 10.7554/eLife.93561 (PMC11042805; doi:10.7554/eLife.93561)
Supplement: Figure 3—source data 2. — Uncropped, labeled EMSA gel image for hsPURA III. [file elife-93561-fig3-data2.zip]

Archive with 1 entries (1 files):
- Figure_3B-source_data_2.pdf
