# Supplementary material for: PURA syndrome-causing mutations impair PUR-domain integrity and affect P-body association
Source: eLife. 2024 Apr 24;13:RP93561. doi: 10.7554/eLife.93561 (PMC11042805; doi:10.7554/eLife.93561)
Supplement: Figure 4—source data 4. — Uncropped, labeled EMSA gel image for hsPURA I–II R140P. [file elife-93561-fig4-data4.zip]

Archive with 1 entries (1 files):
- Figure_4C-source_data_4.pdf
